# Supplementary material for: Targeted LC-MS Orbitrap Method for the Analysis of Azaarenes, and Nitrated and Oxygenated PAHs in Road Paving Emissions
Source: Molecules. 2025 Aug 16;30(16):3397. doi: 10.3390/molecules30163397 (PMC12388843; doi:10.3390/molecules30163397)
Supplement: Supplementary file 1 [file molecules-30-03397-s001.zip]

Archive with 1 entries (1 files):
- molecules-3795906-supplementary.pdf
